# Supplementary material for: Lipophilic Fe(III)-Complex with Potent Broad-Spectrum Anticancer Activity and Ability to Overcome Pt Resistance in A2780cis Cancer Cells
Source: Molecules. 2023 Jun 22;28(13):4917. doi: 10.3390/molecules28134917 (PMC10343305; doi:10.3390/molecules28134917)
Supplement: Supplementary file 1 [file molecules-28-04917-s001.zip]

Archive with 1 entries (1 files):
- molecules-2443672-supplementary.pdf
